# Supplementary material for: Conflict, mental health, and labor productivity: evidence from hired farm workers in Myanmar
Source: BMC Glob Public Health. 2026 Jul 29;4:72. doi: 10.1186/s44263-026-00307-5 (PMC13421825; doi:10.1186/s44263-026-00307-5)
Supplement: Supplementary file 2 — Supplementary Material 2: Supplementary Results. Includes descriptive statistics, robustness checks, and additional supporting analyses not included in the main manuscript. [file 44263_2026_307_MOESM2_ESM.do]

/*-----------------------------------------------------------------------------*
			Conflict, Mental Health, and Productivity
					------------------------------
			Date		: 06 July 2026
			Created by	: Andrew Laitha
*-----------------------------------------------------------------------------*/

************ Starting Point ************ 
clear all									
clear matrix 							
program drop _all
set maxvar 10000
set more off, permanently						
capture log close	
set scrollbufsize 700000

*** Paths

	global clean 		"/Users/alaitha/Desktop/Mental/data/clean"
	global output 		"/Users/alaitha/Desktop/Mental/output"


*** Open final data set
*** Data link: https://doi.org/10.3929/ethz-c-000798894

	use "$clean/MBC_data_final.dta", clear
*********************************************************************************
*** Descriptive results
*********************************************************************************
*** Table 2. Descriptive statistics  by conflict exposure
eststo clear
	sum absenteeism_dm workperformance_con trauma_dm gender age wk_exp ///
		marital_status edu relative friend stranger rural_urban  // Column 1
	
	estpost ttest absenteeism_dm workperformance_con trauma_dm gender ///
		age wk_exp marital_status edu relative friend stranger rural_urban, ///
		by(csi_1_dm)
		 esttab using "$output/table_2_2-4.rtf", replace ///
			cells("mu_2(fmt(3)) mu_1(fmt(3)) p(fmt(3))") ///
			mlabels("Conflict" "No-Conflict" "P-value") ///
			nonumber noobs

*** Fig. 3: Reasons for missing one or more days in the past 7 days, disaggregated by trauma status
	graph bar (mean) own_health social_activities someone_else_health ///
	physical_insecurity extreme_weather do_own_work household_chores ///
	to_rest others, over(trauma_dm) ///
	title("Reasons for missing work in the past 7 days")
********************************************************************************
*** OLS and Mediation analyses 
********************************************************************************
*** Table 3. Association between conflict and absenteeism (left), work performance (middle), and mental health (right)
eststo clear
	probit absenteeism_dm csi_1_dm i.gender age wk_exp i.marital_status edu  ///
       i.relative i.friend i.stranger i.rural_urban i.sr, vce(cluster ts)
	   margins, dydx(*) post // Absenteeism - Column 1
		esttab using "$output/table_3_1.rtf", replace ///
			cells("b(fmt(3)) p(fmt(3))" "se(fmt(3) par(( ))) .") ///
			collabels("β" "p-value") ///
			nonumber noobs
eststo clear	   
	reg workperformance_con csi_1_dm i.gender age wk_exp i.marital_status edu  ///
       i.relative i.friend i.stranger i.rural_urban i.sr, vce(cluster ts)
	   margins, dydx(*) post  // Work performance - Column 2
	   	esttab using "$output/table_3_2.rtf", replace ///
			cells("b(fmt(3)) p(fmt(3))" "se(fmt(3) par(( ))) .") ///
			collabels("β" "p-value") ///
			nonumber noobs
eststo clear
	probit trauma_dm csi_1_dm i.gender age wk_exp i.marital_status edu  ///
       i.relative i.friend i.stranger i.rural_urban i.sr, vce(cluster ts)
	   margins, dydx(*) post // Mental Health - Column 3
	   	 esttab using "$output/table_3_3.rtf", replace ///
			cells("b(fmt(3)) p(fmt(3))" "se(fmt(3) par(( ))) .") ///
			collabels("β" "p-value") ///
			nonumber noobs
	    
*** Table 4. Direct and indirect associations between conflict, mental health, and absenteeism (left) and work performance (right)
eststo clear
	mediate (absenteeism_dm i.gender age wk_exp i.marital_status edu  ///
       i.relative i.friend i.stranger i.rural_urban i.sr, probit) ///
			(trauma_dm i.gender age wk_exp i.marital_status edu  ///
       i.relative i.friend i.stranger i.rural_urban i.sr, probit) ///
			(csi_1_dm), all vce(cluster ts) // Absenteeism
		esttab using "$output/table_4_1.rtf", replace ///
			cells("b(fmt(3)) p(fmt(3))" "se(fmt(3) par(( ))) .") ///
			collabels("β" "p-value") ///
			nonumber noobs
eststo clear
	mediate (workperformance_con i.gender age wk_exp i.marital_status edu  ///
       i.relative i.friend i.stranger i.rural_urban i.sr, linear) ///
			(trauma_dm i.gender age wk_exp i.marital_status edu  ///
       i.relative i.friend i.stranger i.rural_urban i.sr, probit) ///
			(csi_1_dm), all vce(cluster ts) // Work performance
		esttab using "$output/table_4_2.rtf", replace ///
			cells("b(fmt(3)) p(fmt(3))" "se(fmt(3) par(( ))) .") ///
			collabels("β" "p-value") ///
			nonumber noobs
			
*********************************************************************************	
*** Supplementary Information (SI)
*********************************************************************************	
*** Table S1: Table S1. Share of townships affected by conflict by state/region/territory
	duplicates 		drop ts, force
	gen 			conflict = (csi_1_dm > 0)
	bysort 			ts: egen conflict_town = max(conflict)
	collapse 		(mean) share_affected=conflict_town ///
					(count) total_townships=conflict_town, by(sr)
	gen 			srt = "Kachin State"					if sr == 1
	replace			srt = "Kayah State"						if sr == 2
	replace			srt = "Kayin State"						if sr == 3
	replace			srt = "Chin State"						if sr == 4
	replace			srt = "Sagaing Region"					if sr == 5
	replace			srt = "Tanintharyi Region"				if sr == 6
	replace			srt = "Bago Region"						if sr == 7
	replace			srt = "Magway Region"					if sr == 8
	replace			srt = "Mandalay Region"					if sr == 9
	replace			srt = "Mon State"						if sr == 10
	replace			srt = "Rakhine State"					if sr == 11
	replace			srt = "Yangon Region"					if sr == 12
	replace			srt = "Shan State"						if sr == 13
	replace			srt = "Ayeyawady Region"				if sr == 14
	replace			srt = "Nay Pyi Taw (Union Territory)"	if sr == 15
	order			srt, after(sr)
	sor 			share_affected
	br				// Copy and paste
	sum 			share_affected total_townships     // Average share (Average share (State/region/territory))

	
*** Open final data set
	clear
	use "$clean/MBC_data_final.dta", clear
	
eststo clear
	reg 	csi_1_dm i.sr           //Regress 
	predict	resid_csi_1_dm, resid	//Predict residuals
	summ	resid_csi_1_dm          
	display r(sd)^2					//Residual variance
	
*** Table S2. Descriptive statistics comparing with and without trauma 
	estpost ttest absenteeism_dm workperformance_con csi_1_dm gender age wk_exp ///
	marital_status edu relative friend stranger rural_urban, by(trauma_dm) //
		esttab using "$output/table_S2.rtf", replace ///
		cells("mu_2(fmt(3)) mu_1(fmt(3)) p(fmt(3))") ///
		collabels("Trauma" "No-Trauma" "P-value") ///
		nonumber noobs	
	foreach var in absenteeism_dm workperformance_con csi_1_dm gender ///
		age wk_exp marital_status edu relative friend stranger rural_urban {
		ttest `var', by(trauma_dm)
		}  // Get SE
	
*** Table S3. Descriptive statistics comparing with and without trauma among those exposed to conflict 
eststo clear
	estpost ttest absenteeism_dm workperformance_con gender age wk_exp ///
    marital_status edu relative friend stranger rural_urban ///
    if csi_1_dm == 1, by(trauma_dm)
		esttab using "$output/table_S3.rtf", replace ///
		cells("mu_2(fmt(3)) mu_1(fmt(3)) p(fmt(3))") ///
		collabels("Trauma" "No-Trauma" "P-value") ///
		nonumber noobs
	foreach var in absenteeism_dm workperformance_con gender age wk_exp ///
		marital_status edu relative friend stranger rural_urban {
		ttest `var' if csi_1_dm ==1, by(trauma_dm)
		}	// Get SE	

*** Fig.3: Direct association between conflict  and trauman, trauma and productivity
*** Obtain direct, indirect and total from Table 4
eststo clear
	probit trauma_dm csi_1_dm i.gender age wk_exp i.marital_status edu  ///
       i.relative i.friend i.stranger i.rural_urban i.sr, vce(cluster ts)
	   margins, dydx(*) post // Conflict -> Trauma
	   
	probit absenteeism_dm trauma_dm i.gender age wk_exp i.marital_status edu  ///
       i.relative i.friend i.stranger i.rural_urban i.sr, vce(cluster ts)
	   margins, dydx(*) post // Trauma -> Absenteeism 
   
	reg workperformance_con trauma_dm i.gender age wk_exp i.marital_status edu  ///
       i.relative i.friend i.stranger i.rural_urban i.sr, vce(cluster ts)
	   margins, dydx(*) post  // Trauma -> Work performance	
	   
*** Table S4. Direct and indirect associations between conflict, mental health, and absenteeism (left) and work performance (right)
*** Without controls and fixed effects - Column 1
eststo clear
	mediate (absenteeism_dm, probit) ///
			(trauma_dm, probit) ///
			(csi_1_dm), all vce(cluster ts) // Absenteeism
	esttab using "$output/table_S4_1Abs.rtf", replace ///
			cells("b(fmt(3)) p(fmt(3))" "se(fmt(3) par(( ))) .") ///
			collabels("β" "p-value") ///
			nonumber noobs
eststo clear		 	
	mediate (workperformance_con, linear) ///
			(trauma_dm, probit) ///
			(csi_1_dm), all vce(cluster ts) // Work performance
	esttab using "$output/table_S4_1Wp.rtf", replace ///
			cells("b(fmt(3)) p(fmt(3))" "se(fmt(3) par(( ))) .") ///
			collabels("β" "p-value") ///
			nonumber noobs
			
*** With controls - Column 2
eststo clear
	mediate (absenteeism_dm i.gender age wk_exp i.marital_status edu  ///
       i.relative i.friend i.stranger i.rural_urban, probit) ///
			(trauma_dm i.gender age wk_exp i.marital_status edu  ///
       i.relative i.friend i.stranger i.rural_urban, probit) ///
			(csi_1_dm), all vce(cluster ts) // Absenteeism
	esttab using "$output/table_S4_2Abs.rtf", replace ///
			cells("b(fmt(3)) p(fmt(3))" "se(fmt(3) par(( ))) .") ///
			collabels("β" "p-value") ///
			nonumber noobs
eststo clear		 	
	mediate (workperformance_con i.gender age wk_exp i.marital_status edu  ///
       i.relative i.friend i.stranger i.rural_urban, linear) ///
			(trauma_dm i.gender age wk_exp i.marital_status edu  ///
       i.relative i.friend i.stranger i.rural_urban, probit) ///
			(csi_1_dm), all vce(cluster ts) // Work performance
	esttab using "$output/table_S4_2Wp.rtf", replace ///
			cells("b(fmt(3)) p(fmt(3))" "se(fmt(3) par(( ))) .") ///
			collabels("β" "p-value") ///
			nonumber noobs
			
*** With fixed effects - Column 3
eststo clear
	mediate (absenteeism_dm i.sr, probit) ///
			(trauma_dm i.sr, probit) ///
			(csi_1_dm), all vce(cluster ts) // Absenteeism
	esttab using "$output/table_S4_3Abs.rtf", replace ///
			cells("b(fmt(3)) p(fmt(3))" "se(fmt(3) par(( ))) .") ///
			collabels("β" "p-value") ///
			nonumber noobs
eststo clear		 	
	mediate (workperformance_con i.sr, linear) ///
			(trauma_dm i.sr, probit) ///
			(csi_1_dm), all vce(cluster ts) // Work performance
	esttab using "$output/table_S4_3Wp.rtf", replace ///
			cells("b(fmt(3)) p(fmt(3))" "se(fmt(3) par(( ))) .") ///
			collabels("β" "p-value") ///
			nonumber noobs

********************************************************************************
*** 2. Sensitivity Analyses	
*** 2.1 Treating conflict as a continuous variable and alternative conflict proxy (fatalities)
********************************************************************************
*** Table S5. Direct and indirect associations between conflict, mental health, and absenteeism (left) and work performance (right)
eststo clear
	mediate (absenteeism_dm i.gender age wk_exp i.marital_status edu  ///
       i.relative i.friend i.stranger i.rural_urban i.sr, probit) ///
			(trauma_dm i.gender age wk_exp i.marital_status edu  ///
       i.relative i.friend i.stranger i.rural_urban i.sr, probit) ///
			(csi_1, continuous (0 3)), all vce(cluster ts) //Absenteeism
	esttab using "$output/table_S5_1Abs.rtf", replace ///
			cells("b(fmt(3)) p(fmt(3))" "se(fmt(3) par(( ))) .") ///
			collabels("β" "p-value") ///
			nonumber noobs		
eststo clear	
   	mediate (workperformance_con i.gender age wk_exp i.marital_status edu  ///
       i.relative i.friend i.stranger i.rural_urban i.sr, linear) ///
			(trauma_dm i.gender age wk_exp i.marital_status edu  ///
       i.relative i.friend i.stranger i.rural_urban i.sr, probit) ///
			(csi_1, continuous(0 3)), all vce(cluster ts) // Work performance
	esttab using "$output/table_S5_2Wp.rtf", replace ///
			cells("b(fmt(3)) p(fmt(3))" "se(fmt(3) par(( ))) .") ///
			collabels("β" "p-value") ///
			nonumber noobs
			
*** Table S6. Direct and indirect associations between conflict, mental health, and absenteeism (left) and work performance (right)
eststo clear
	replace fatal_1 = 1 if fatal_1!=0
	mediate (absenteeism_dm i.gender age wk_exp i.marital_status edu  ///
       i.relative i.friend i.stranger i.rural_urban i.sr, probit) ///
			(trauma_dm i.gender age wk_exp i.marital_status edu  ///
       i.relative i.friend i.stranger i.rural_urban i.sr, probit) ///
			(fatal_1), all vce(cluster ts) //Absenteeism
	esttab using "$output/table_S6_1Abs.rtf", replace ///
			cells("b(fmt(3)) p(fmt(3))" "se(fmt(3) par(( ))) .") ///
			collabels("β" "p-value") ///
			nonumber noobs		
eststo clear	
   	mediate (workperformance_con i.gender age wk_exp i.marital_status edu  ///
       i.relative i.friend i.stranger i.rural_urban i.sr, linear) ///
			(trauma_dm i.gender age wk_exp i.marital_status edu  ///
       i.relative i.friend i.stranger i.rural_urban i.sr, probit) ///
			(fatal_1), all vce(cluster ts) // Work performance
	esttab using "$output/table_S6_2Wp.rtf", replace ///
			cells("b(fmt(3)) p(fmt(3))" "se(fmt(3) par(( ))) .") ///
			collabels("β" "p-value") ///
			nonumber noobs
			
********************************************************************************	
*** 2.2 Conflict timeframe at 6 and 12 months
********************************************************************************
*** Table S7. Direct and indirect associations between conflict, mental health, and absenteeism (left) and work performance (right)
eststo clear
	mediate (absenteeism_dm i.gender age wk_exp i.marital_status edu  ///
       i.relative i.friend i.stranger i.rural_urban i.sr, probit) ///
			(trauma_dm i.gender age wk_exp i.marital_status edu  ///
       i.relative i.friend i.stranger i.rural_urban i.sr, probit) ///
			(csi_2_dm), all vce(cluster ts) //Absenteeism
	esttab using "$output/table_S7_1Abs.rtf", replace ///
			cells("b(fmt(3)) p(fmt(3))" "se(fmt(3) par(( ))) .") ///
			collabels("β" "p-value") ///
			nonumber noobs		
eststo clear			
	mediate (workperformance_con i.gender age wk_exp i.marital_status edu  ///
       i.relative i.friend i.stranger i.rural_urban i.sr, linear) ///
			(trauma_dm i.gender age wk_exp i.marital_status edu  ///
       i.relative i.friend i.stranger i.rural_urban i.sr, probit) ///
			(csi_2_dm), all vce(cluster ts) // Work performance
	esttab using "$output/table_S7_2Wp.rtf", replace ///
			cells("b(fmt(3)) p(fmt(3))" "se(fmt(3) par(( ))) .") ///
			collabels("β" "p-value") ///
			nonumber noobs
			
*** Table S8. Direct and indirect associations between conflict, mental health, and absenteeism (left) and work performance (right)
eststo clear
	mediate (absenteeism_dm i.gender age wk_exp i.marital_status edu  ///
       i.relative i.friend i.stranger i.rural_urban i.sr, probit) ///
			(trauma_dm i.gender age wk_exp i.marital_status edu  ///
       i.relative i.friend i.stranger i.rural_urban i.sr, probit) ///
			(csi_3_dm), all vce(cluster ts) //Absenteeism
	esttab using "$output/table_S8_1Abs.rtf", replace ///
			cells("b(fmt(3)) p(fmt(3))" "se(fmt(3) par(( ))) .") ///
			collabels("β" "p-value") ///
			nonumber noobs		
eststo clear						
	mediate (workperformance_con i.gender age wk_exp i.marital_status edu  ///
       i.relative i.friend i.stranger i.rural_urban i.sr, linear) ///
			(trauma_dm i.gender age wk_exp i.marital_status edu  ///
       i.relative i.friend i.stranger i.rural_urban i.sr, probit) ///
			(csi_3_dm), all vce(cluster ts) // Work performance
	esttab using "$output/table_S8_2Wp.rtf", replace ///
			cells("b(fmt(3)) p(fmt(3))" "se(fmt(3) par(( ))) .") ///
			collabels("β" "p-value") ///
			nonumber noobs
			
********************************************************************************
*** 2.3 Treating conflict within 50 km of township
********************************************************************************
*** Table S9. Direct and indirect associations between conflict, mental health, and absenteeism (left) and work performance (right)
eststo clear
	egen km = group(csi_1_avg)
	mediate (absenteeism_dm i.gender age wk_exp i.marital_status edu  ///
       i.relative i.friend i.stranger i.rural_urban i.sr, probit) /// 
			(trauma_dm i.gender age wk_exp i.marital_status edu  ///
       i.relative i.friend i.stranger i.rural_urban i.sr, probit) ///
			(csi_1_avg, continuous(0 3)), all vce(cluster km) //Absenteeism
	esttab using "$output/table_S9_1Abs.rtf", replace ///
			cells("b(fmt(3)) p(fmt(3))" "se(fmt(3) par(( ))) .") ///
			collabels("β" "p-value") ///
			nonumber noobs	
eststo clear
   	mediate (workperformance_con i.gender age wk_exp i.marital_status edu  ///
       i.relative i.friend i.stranger i.rural_urban i.sr, linear) ///
			(trauma_dm i.gender age wk_exp i.marital_status edu  ///
       i.relative i.friend i.stranger i.rural_urban i.sr, probit) ///
			(csi_1_avg, continuous(0 3)), all vce(cluster km) // Work performance
	esttab using "$output/table_S9_2Wp.rtf", replace ///
			cells("b(fmt(3)) p(fmt(3))" "se(fmt(3) par(( ))) .") ///
			collabels("β" "p-value") ///
			nonumber noobs
					
********************************************************************************
*** 2.4 Treating absenteeism as continuous and performance as a binary, and mental health as a continuous
********************************************************************************
*** Table S10. Direct and indirect associations between conflict, mental health, and absenteeism (left) and work performance (right)
eststo clear
    gen 	ln_absenteeism = ln(absenteeism_con + 1)
	mediate (ln_absenteeism i.gender age wk_exp i.marital_status edu  ///
       i.relative i.friend i.stranger i.rural_urban i.sr, poisson) ///
			(trauma_dm i.gender age wk_exp i.marital_status edu  ///
       i.relative i.friend i.stranger i.rural_urban i.sr, probit) ///
			(csi_1_dm), all vce(cluster ts) //Absenteeism
	esttab using "$output/table_S10_1Abs.rtf", replace ///
			cells("b(fmt(3)) p(fmt(3))" "se(fmt(3) par(( ))) .") ///
			collabels("β" "p-value") ///
			nonumber noobs	
eststo clear			
    mediate (workperformance_dm i.gender age wk_exp i.marital_status edu  ///
       i.relative i.friend i.stranger i.rural_urban i.sr, probit) ///
			(trauma_dm i.gender age wk_exp i.marital_status edu  ///
       i.relative i.friend i.stranger i.rural_urban i.sr, probit) ///
			(csi_1_dm), all	vce(cluster ts) // Work performance
	esttab using "$output/table_S10_2Wp.rtf", replace ///
			cells("b(fmt(3)) p(fmt(3))" "se(fmt(3) par(( ))) .") ///
			collabels("β" "p-value") ///
			nonumber noobs
			
*** Table S11. Direct and indirect associations between conflict, mental health, and absenteeism (left) and work performance (right)
eststo clear
    mediate (absenteeism_dm i.gender age wk_exp i.marital_status edu  ///
       i.relative i.friend i.stranger i.rural_urban i.sr, probit) ///
			(trauma_con i.gender age wk_exp i.marital_status edu  ///
       i.relative i.friend i.stranger i.rural_urban i.sr, linear) ///
			(csi_1_dm), all	vce(cluster ts) //Absenteeism
	esttab using "$output/table_S11_1Abs.rtf", replace ///
			cells("b(fmt(3)) p(fmt(3))" "se(fmt(3) par(( ))) .") ///
			collabels("β" "p-value") ///
			nonumber noobs	
eststo clear			
    mediate (workperformance_con i.gender age wk_exp i.marital_status edu  ///
       i.relative i.friend i.stranger i.rural_urban i.sr, linear) ///
			(trauma_con i.gender age wk_exp i.marital_status edu  ///
       i.relative i.friend i.stranger i.rural_urban i.sr, linear) ///
			(csi_1_dm), all	vce(cluster ts) // Work performance
	esttab using "$output/table_S11_2Wp.rtf", replace ///
			cells("b(fmt(3)) p(fmt(3))" "se(fmt(3) par(( ))) .") ///
			collabels("β" "p-value") ///
			nonumber noobs
			
********************************************************************************	
*** 2.5. Alternative mental health measure: Hopkins Symptoms Checklist (HSCL-10)
********************************************************************************
*** Table S12. Direct and indirect associations between conflict, mental health, and absenteeism (left) and work performance (right)
eststo clear
    mediate (absenteeism_dm i.gender age wk_exp i.marital_status edu  ///
       i.relative i.friend i.stranger i.rural_urban i.sr, probit) ///
			(hscl_dm i.gender age wk_exp i.marital_status edu  ///
       i.relative i.friend i.stranger i.rural_urban i.sr, probit) ///
			(csi_1_dm), all vce(cluster ts) //Absenteeism
	esttab using "$output/table_S12_1Abs.rtf", replace ///
			cells("b(fmt(3)) p(fmt(3))" "se(fmt(3) par(( ))) .") ///
			collabels("β" "p-value") ///
			nonumber noobs	
eststo clear			
    mediate (workperformance_con i.gender age wk_exp i.marital_status edu  ///
       i.relative i.friend i.stranger i.rural_urban i.sr, linear) ///
			(hscl_dm i.gender age wk_exp i.marital_status edu  ///
       i.relative i.friend i.stranger i.rural_urban i.sr, probit) ///
			(csi_1_dm), all	vce(cluster ts) // Work performance
	esttab using "$output/table_S12_2Wp.rtf", replace ///
			cells("b(fmt(3)) p(fmt(3))" "se(fmt(3) par(( ))) .") ///
			collabels("β" "p-value") ///
			nonumber noobs
			
********************************************************************************
*** 2.6. Health differences
********************************************************************************
*** Generating variable for sample with health problems (0/1)
eststo clear
	egen 	oh =rowtotal(social_activities someone_else_health physical_insecurity extreme_weather do_own_work ///
			household_chores to_rest others)
			replace oh	=. if oh 		== 0
			replace oh	=0 if oh 		!= .
			replace oh	=1 if own_health ==1
			drop if oh 	==.
*** Table S13. Direct and indirect associations between conflict, mental health, and absenteeism (left) and work performance (right)
	mediate (absenteeism_dm i.gender age wk_exp i.marital_status edu  ///
       i.relative i.friend i.stranger i.rural_urban i.sr, probit) ///
			(trauma_dm i.gender age wk_exp i.marital_status edu  ///
       i.relative i.friend i.stranger i.rural_urban i.sr, probit) ///
			(csi_1_dm), all vce(cluster ts) // Absenteeism 
	esttab using "$output/table_S13_1Abs.rtf", replace ///
			cells("b(fmt(3)) p(fmt(3))" "se(fmt(3) par(( ))) .") ///
			collabels("β" "p-value") ///
			nonumber noobs	
eststo clear			
	mediate (workperformance_con i.gender age wk_exp i.marital_status edu  ///
       i.relative i.friend i.stranger i.rural_urban i.sr, linear) ///
			(trauma_dm i.gender age wk_exp i.marital_status edu  ///
       i.relative i.friend i.stranger i.rural_urban i.sr, probit) ///
			(csi_1_dm), all vce(cluster ts) // Work performance
	esttab using "$output/table_S13_2Wp.rtf", replace ///
			cells("b(fmt(3)) p(fmt(3))" "se(fmt(3) par(( ))) .") ///
			collabels("β" "p-value") ///
			nonumber noobs

*** Open final data set
	clear
	use "$clean/MBC_data_final.dta", clear
********************************************************************************
*** 3. Gender differences
********************************************************************************
*** Table S14. Descriptive statistics comparing women versus men in conflict areas
eststo clear
	estpost ttest absenteeism_dm workperformance_con trauma_dm age wk_exp ///
		marital_status edu relative friend stranger rural_urban ///
		if csi_1_dm ==1, by(gender) 	
	esttab using "$output/table_S14.rtf", replace ///
		cells("mu_2(fmt(3)) mu_1(fmt(3)) p(fmt(3))") ///
		mlabels("Men" "Women" "P-value") ///
		nonumber noobs	
		
	foreach var in absenteeism_dm workperformance_con trauma_dm age wk_exp ///
	marital_status edu relative friend stranger rural_urban {
    ttest `var' if csi_1_dm ==1, by(gender) 
	}  // Get SE
				
********************************************************************************
								*** END ***
********************************************************************************
